# Supplementary material for: Cytotoxic Activity of Sicilian Red- and White-Grape Seed Oils on Human Liver and Colorectal Cancer Cells
Source: Molecules. 2026 May 8;31(10):1567. doi: 10.3390/molecules31101567 (PMC13209378; doi:10.3390/molecules31101567)
Supplement: Supplementary file 1 [file molecules-31-01567-s001.zip]

Archive with 1 entries (1 files):
- molecules-4249662-supplementary.pdf
